# Supplementary material for: Hydrophobin CmHYD1 Is Involved in Conidiation, Infection and Primordium Formation, and Regulated by GATA Transcription Factor CmAreA in Edible Fungus, Cordyceps militaris
Source: J Fungi (Basel). 2021 Aug 20;7(8):674. doi: 10.3390/jof7080674 (PMC8400498; doi:10.3390/jof7080674)
Supplement: Supplementary file 1 [file jof-07-00674-s001.zip]

Archive with 1 entries (1 files):
- jof-1340022-supplementary.pdf
